# Supplementary material for: Comparative analysis of NOAA REFM and SNB3GEO tools for the forecast of the fluxes of high‐energy electrons at GEO
Source: Space Weather. 2016 Jan 28;14(1):22–31. doi: 10.1002/2015SW001303 (PMC4995643; doi:10.1002/2015SW001303)
Supplement: Supplementary file 1 — Data Set S1 [file SWE-14-22-s001.csv]

forcast date	days out	fluence
--------------------------------
1/13/2011	1	6.00E+07
1/13/2011	2	6.70E+07
1/13/2011	3	4.30E+07
1/14/2011	1	3.10E+07
1/14/2011	2	1.30E+08
1/14/2011	3	1.00E+08
1/15/2011	1	2.10E+07
1/15/2011	2	4.40E+07
1/15/2011	3	2.40E+07
1/16/2011	1	2.70E+07
1/16/2011	2	2.20E+07
1/16/2011	3	1.70E+07
1/17/2011	1	2.10E+07
1/17/2011	2	3.40E+07
1/17/2011	3	1.90E+07
1/18/2011	1	2.40E+07
1/18/2011	2	1.40E+07
1/18/2011	3	1.10E+07
1/19/2011	1	1.80E+07
1/19/2011	2	4.70E+07
1/19/2011	3	5.20E+07
1/20/2011	1	1.30E+07
1/20/2011	2	1.90E+07
1/20/2011	3	1.30E+07
1/21/2011	1	1.10E+07
1/21/2011	2	8200000
1/21/2011	3	1.00E+07
1/22/2011	1	7700000
1/22/2011	2	7400000
1/22/2011	3	9000000
1/23/2011	1	9600000
1/23/2011	2	3800000
1/23/2011	3	5300000
1/24/2011	1	1.30E+07
1/24/2011	2	4500000
1/24/2011	3	3600000
1/25/2011	1	2700000
1/25/2011	2	1500000
1/25/2011	3	1500000
1/26/2011	1	1400000
1/26/2011	2	730000
1/26/2011	3	960000
1/27/2011	1	1700000
1/27/2011	2	640000
1/27/2011	3	710000
1/28/2011	1	2800000
1/28/2011	2	460000
1/28/2011	3	720000
1/29/2011	1	530000
1/29/2011	2	240000
1/29/2011	3	270000
1/30/2011	1	720000
1/30/2011	2	180000
1/30/2011	3	240000
1/31/2011	1	840000
1/31/2011	2	160000
1/31/2011	3	290000
2/1/2011	1	5900000
2/1/2011	2	3300000
2/1/2011	3	1.30E+07
2/2/2011	1	2300000
2/2/2011	2	6700000
2/2/2011	3	1.80E+07
2/3/2011	1	770000
2/3/2011	2	2300000
2/3/2011	3	4100000
2/4/2011	1	2900000
2/4/2011	2	7800000
2/4/2011	3	1.70E+07
2/5/2011	1	9.70E+07
2/5/2011	2	1.80E+08
2/5/2011	3	3.00E+08
2/6/2011	1	6.10E+08
2/6/2011	2	1.50E+08
2/6/2011	3	9.30E+07
2/7/2011	1	3.30E+08
2/7/2011	2	6.40E+07
2/7/2011	3	4.40E+07
2/8/2011	1	1.90E+08
2/8/2011	2	2.80E+07
2/8/2011	3	2.10E+07
2/9/2011	1	9.40E+07
2/9/2011	2	7900000
2/9/2011	3	7700000
2/10/2011	1	2.00E+08
2/10/2011	2	1.30E+07
2/10/2011	3	1.30E+07
2/11/2011	1	8.00E+07
2/11/2011	2	8900000
2/11/2011	3	6500000
2/12/2011	1	3.00E+07
2/12/2011	2	1.20E+07
2/12/2011	3	1.20E+07
2/13/2011	1	1.30E+07
2/13/2011	2	4200000
2/13/2011	3	4600000
2/14/2011	1	2.30E+07
2/14/2011	2	4900000
2/14/2011	3	4300000
2/15/2011	1	5300000
2/15/2011	2	3.80E+07
2/15/2011	3	3.70E+07
2/16/2011	1	1800000
2/16/2011	2	2.10E+07
2/16/2011	3	1.80E+07
2/17/2011	1	1400000
2/17/2011	2	1.00E+07
2/17/2011	3	4900000
2/18/2011	1	5000000
2/18/2011	2	1.30E+08
2/18/2011	3	8.90E+07
2/19/2011	1	1500000
2/19/2011	2	3.50E+07
2/19/2011	3	1.90E+07
2/20/2011	1	5.20E+07
2/20/2011	2	3.30E+07
2/20/2011	3	2.10E+07
2/21/2011	1	9.30E+07
2/21/2011	2	2.00E+07
2/21/2011	3	6600000
2/22/2011	1	1.00E+08
2/22/2011	2	2.00E+07
2/22/2011	3	9600000
2/23/2011	1	1.80E+07
2/23/2011	2	5500000
2/23/2011	3	2200000
2/24/2011	1	3.20E+07
2/24/2011	2	4400000
2/24/2011	3	3200000
2/25/2011	1	3.50E+07
2/25/2011	2	4700000
2/25/2011	3	2200000
2/26/2011	1	1.80E+07
2/26/2011	2	1700000
2/26/2011	3	2600000
2/27/2011	1	5800000
2/27/2011	2	2300000
2/27/2011	3	2900000
2/28/2011	1	1.80E+07
2/28/2011	2	1500000
2/28/2011	3	1200000
3/1/2011	1	3400000
3/1/2011	2	9700000
3/1/2011	3	3.40E+07
3/2/2011	1	3.80E+09
3/2/2011	2	1.80E+09
3/2/2011	3	6.10E+09
3/3/2011	1	2.30E+09
3/3/2011	2	3.30E+09
3/3/2011	3	2.80E+09
3/4/2011	1	9.30E+08
3/4/2011	2	2.50E+09
3/4/2011	3	2.10E+09
3/5/2011	1	3.10E+08
3/5/2011	2	5.90E+08
3/5/2011	3	4.20E+08
3/6/2011	1	6.10E+08
3/6/2011	2	5.50E+08
3/6/2011	3	4.60E+08
3/7/2011	1	6.30E+07
3/7/2011	2	1.10E+08
3/7/2011	3	4.50E+07
3/8/2011	1	2.10E+07
3/8/2011	2	2.40E+07
3/8/2011	3	1.90E+07
3/9/2011	1	8700000
3/9/2011	2	4000000
3/9/2011	3	3300000
3/10/2011	1	6100000
3/10/2011	2	7000000
3/10/2011	3	9400000
3/11/2011	1	7600000
3/11/2011	2	2.30E+07
3/11/2011	3	2.50E+07
3/12/2011	1	1.20E+08
3/12/2011	2	2.20E+08
3/12/2011	3	3.10E+08
3/13/2011	1	1.30E+08
3/13/2011	2	7.10E+08
3/13/2011	3	8.50E+08
3/14/2011	1	3.80E+07
3/14/2011	2	1.70E+09
3/14/2011	3	1.50E+09
3/15/2011	1	1.60E+07
3/15/2011	2	1.90E+08
3/15/2011	3	2.00E+08
3/16/2011	1	9500000
3/16/2011	2	3.70E+07
3/16/2011	3	5.50E+07
3/17/2011	1	2.80E+07
3/17/2011	2	7.60E+07
3/17/2011	3	1.30E+08
3/18/2011	1	7300000
3/18/2011	2	2.00E+07
3/18/2011	3	1.90E+07
3/19/2011	1	9800000
3/19/2011	2	8400000
3/19/2011	3	7700000
3/20/2011	1	5300000
3/20/2011	2	5200000
3/20/2011	3	5400000
3/21/2011	1	4800000
3/21/2011	2	3100000
3/21/2011	3	3400000
3/22/2011	1	3500000
3/22/2011	2	2900000
3/22/2011	3	2200000
3/23/2011	1	2.40E+07
3/23/2011	2	1.80E+07
3/23/2011	3	1.60E+07
3/24/2011	1	6400000
3/24/2011	2	1.00E+07
3/24/2011	3	4900000
3/25/2011	1	7500000
3/25/2011	2	9700000
3/25/2011	3	8900000
3/26/2011	1	3600000
3/26/2011	2	5300000
3/26/2011	3	7300000
3/27/2011	1	3100000
3/27/2011	2	2700000
3/27/2011	3	8000000
3/28/2011	1	4300000
3/28/2011	2	5400000
3/28/2011	3	1.60E+07
3/29/2011	1	4400000
3/29/2011	2	4400000
3/29/2011	3	1.10E+07
3/30/2011	1	830000
3/30/2011	2	3600000
3/30/2011	3	5100000
3/31/2011	1	860000
3/31/2011	2	1700000
3/31/2011	3	2400000
4/1/2011	1	1600000
4/1/2011	2	3000000
4/1/2011	3	3300000
4/2/2011	1	1.00E+08
4/2/2011	2	4.70E+07
4/2/2011	3	3.50E+07
4/3/2011	1	2.30E+09
4/3/2011	2	1.20E+08
4/3/2011	3	4.40E+07
4/4/2011	1	1.80E+09
4/4/2011	2	8.30E+07
4/4/2011	3	3.00E+07
4/5/2011	1	6.00E+08
4/5/2011	2	5.00E+07
4/5/2011	3	2.80E+07
4/6/2011	1	3.60E+07
4/6/2011	2	1.70E+08
4/6/2011	3	2.70E+08
4/7/2011	1	5000000
4/7/2011	2	1.70E+08
4/7/2011	3	1.90E+08
4/8/2011	1	7300000
4/8/2011	2	4.50E+07
4/8/2011	3	4.60E+07
4/9/2011	1	6100000
4/9/2011	2	3.00E+07
4/9/2011	3	2.20E+07
4/10/2011	1	1.20E+07
4/10/2011	2	5400000
4/10/2011	3	3600000
4/11/2011	1	1.20E+07
4/11/2011	2	5000000
4/11/2011	3	5300000
4/12/2011	1	3.10E+07
4/12/2011	2	1.10E+08
4/12/2011	3	8.00E+07
4/13/2011	1	6.50E+07
4/13/2011	2	7.00E+07
4/13/2011	3	3.40E+07
4/14/2011	1	3.30E+07
4/14/2011	2	2.00E+07
4/14/2011	3	8800000
4/15/2011	1	3.40E+07
4/15/2011	2	8800000
4/15/2011	3	4800000
4/16/2011	1	2.00E+07
4/16/2011	2	3200000
4/16/2011	3	3000000
4/17/2011	1	9200000
4/17/2011	2	2400000
4/17/2011	3	3900000
4/18/2011	1	1.20E+07
4/18/2011	2	6300000
4/18/2011	3	9300000
4/19/2011	1	3000000
4/19/2011	2	7400000
4/19/2011	3	6500000
4/20/2011	1	1.50E+07
4/20/2011	2	3.30E+07
4/20/2011	3	4.80E+07
4/21/2011	1	5900000
4/21/2011	2	2.40E+07
4/21/2011	3	1.90E+07
4/22/2011	1	5900000
4/22/2011	2	2.10E+07
4/22/2011	3	1.30E+07
4/23/2011	1	3100000
4/23/2011	2	5500000
4/23/2011	3	3300000
4/24/2011	1	4500000
4/24/2011	2	6900000
4/24/2011	3	6500000
4/25/2011	1	8400000
4/25/2011	2	1.70E+07
4/25/2011	3	1.30E+07
4/26/2011	1	4300000
4/26/2011	2	4400000
4/26/2011	3	4600000
4/27/2011	1	3500000
4/27/2011	2	3000000
4/27/2011	3	5500000
4/28/2011	1	3800000
4/28/2011	2	2100000
4/28/2011	3	3900000
4/29/2011	1	5600000
4/29/2011	2	5000000
4/29/2011	3	1.00E+07
4/30/2011	1	1.80E+08
4/30/2011	2	4.50E+08
4/30/2011	3	9.10E+08
5/1/2011	1	1.10E+09
5/1/2011	2	5.90E+08
5/1/2011	3	5.90E+08
5/2/2011	1	1.20E+09
5/2/2011	2	3.90E+09
5/2/2011	3	3.80E+09
5/3/2011	1	5.20E+08
5/3/2011	2	1.40E+09
5/3/2011	3	5.90E+08
5/4/2011	1	1.60E+08
5/4/2011	2	1.70E+08
5/4/2011	3	1.20E+08
5/5/2011	1	1.10E+08
5/5/2011	2	4.50E+07
5/5/2011	3	1.90E+07
5/6/2011	1	2.60E+08
5/6/2011	2	1.60E+07
5/6/2011	3	1.70E+07
5/7/2011	1	8.20E+07
5/7/2011	2	5900000
5/7/2011	3	7400000
5/8/2011	1	5.40E+07
5/8/2011	2	2200000
5/8/2011	3	3700000
5/9/2011	1	7.00E+07
5/9/2011	2	2100000
5/9/2011	3	4100000
5/10/2011	1	3.90E+07
5/10/2011	2	3300000
5/10/2011	3	3100000
5/11/2011	1	1.00E+07
5/11/2011	2	3700000
5/11/2011	3	3800000
5/12/2011	1	3700000
5/12/2011	2	2600000
5/12/2011	3	1600000
5/13/2011	1	1.00E+07
5/13/2011	2	2300000
5/13/2011	3	2500000
5/14/2011	1	4400000
5/14/2011	2	1500000
5/14/2011	3	2800000
5/15/2011	1	7.00E+07
5/15/2011	2	4.90E+07
5/15/2011	3	1.30E+08
5/16/2011	1	2.60E+07
5/16/2011	2	1.60E+08
5/16/2011	3	1.60E+08
5/17/2011	1	4.20E+07
5/17/2011	2	5.50E+08
5/17/2011	3	5.00E+08
5/18/2011	1	1.80E+07
5/18/2011	2	1.30E+08
5/18/2011	3	6.60E+07
5/19/2011	1	1.80E+07
5/19/2011	2	4.10E+07
5/19/2011	3	4.10E+07
5/20/2011	1	1.00E+07
5/20/2011	2	1.80E+07
5/20/2011	3	1.30E+07
5/21/2011	1	2.20E+07
5/21/2011	2	1.40E+07
5/21/2011	3	1.40E+07
5/22/2011	1	4100000
5/22/2011	2	1.60E+07
5/22/2011	3	8400000
5/23/2011	1	5600000
5/23/2011	2	1.00E+07
5/23/2011	3	6300000
5/24/2011	1	2900000
5/24/2011	2	4000000
5/24/2011	3	3700000
5/25/2011	1	4200000
5/25/2011	2	5800000
5/25/2011	3	1.60E+07
5/26/2011	1	6400000
5/26/2011	2	1.00E+07
5/26/2011	3	2.80E+07
5/27/2011	1	8000000
5/27/2011	2	4.40E+07
5/27/2011	3	1.50E+08
5/28/2011	1	6400000
5/28/2011	2	1.50E+08
5/28/2011	3	2.50E+08
5/29/2011	1	6.80E+09
5/29/2011	2	6.50E+09
5/29/2011	3	1.00E+10
5/30/2011	1	1.00E+09
5/30/2011	2	1.80E+09
5/30/2011	3	6.50E+08
5/31/2011	1	4.50E+08
5/31/2011	2	1.80E+09
5/31/2011	3	9.90E+08
6/1/2011	1	1.40E+08
6/1/2011	2	5.80E+08
6/1/2011	3	1.50E+08
6/2/2011	1	1.70E+08
6/2/2011	2	1.20E+08
6/2/2011	3	4.60E+07
6/3/2011	1	1.00E+08
6/3/2011	2	2.80E+07
6/3/2011	3	1.20E+07
6/4/2011	1	1.40E+08
6/4/2011	2	7700000
6/4/2011	3	4800000
6/5/2011	1	3200000
6/5/2011	2	5.10E+07
6/5/2011	3	5.90E+07
6/6/2011	1	6900000
6/6/2011	2	1.40E+07
6/6/2011	3	6800000
6/7/2011	1	1.50E+07
6/7/2011	2	1.10E+07
6/7/2011	3	8300000
6/8/2011	1	1.80E+07
6/8/2011	2	4.30E+07
6/8/2011	3	2.70E+07
6/9/2011	1	3.20E+07
6/9/2011	2	1.40E+07
6/9/2011	3	2.20E+07
6/10/2011	1	4.00E+07
6/10/2011	2	2.30E+07
6/10/2011	3	3.80E+07
6/11/2011	1	6800000
6/11/2011	2	2.00E+07
6/11/2011	3	3.40E+07
6/12/2011	1	1.50E+07
6/12/2011	2	3.20E+07
6/12/2011	3	6.50E+07
6/13/2011	1	1.20E+07
6/13/2011	2	3.00E+07
6/13/2011	3	2.90E+07
6/14/2011	1	5.20E+07
6/14/2011	2	1.20E+08
6/14/2011	3	1.20E+08
6/15/2011	1	2.50E+07
6/15/2011	2	4.50E+07
6/15/2011	3	2.30E+07
6/16/2011	1	2.70E+07
6/16/2011	2	2.90E+07
6/16/2011	3	3.50E+07
6/17/2011	1	1.10E+07
6/17/2011	2	3.90E+07
6/17/2011	3	3.70E+07
6/18/2011	1	4600000
6/18/2011	2	1.10E+07
6/18/2011	3	5300000
6/19/2011	1	3300000
6/19/2011	2	3700000
6/19/2011	3	4100000
6/20/2011	1	1300000
6/20/2011	2	2900000
6/20/2011	3	2700000
6/21/2011	1	6800000
6/21/2011	2	7000000
6/21/2011	3	1.10E+07
6/22/2011	1	1.20E+07
6/22/2011	2	1.30E+07
6/22/2011	3	2.40E+07
6/23/2011	1	2.60E+08
6/23/2011	2	2.40E+08
6/23/2011	3	1.00E+09
6/24/2011	1	4.20E+08
6/24/2011	2	4.60E+08
6/24/2011	3	6.80E+08
6/25/2011	1	1.10E+09
6/25/2011	2	6.10E+08
6/25/2011	3	9.20E+08
6/26/2011	1	1.50E+08
6/26/2011	2	2.30E+08
6/26/2011	3	2.10E+08
6/27/2011	1	8.50E+07
6/27/2011	2	4.30E+07
6/27/2011	3	3.00E+07
6/28/2011	1	6.00E+07
6/28/2011	2	1.70E+07
6/28/2011	3	1.40E+07
6/29/2011	1	5.50E+07
6/29/2011	2	4600000
6/29/2011	3	3300000
6/30/2011	1	2.80E+07
6/30/2011	2	1700000
6/30/2011	3	1900000
7/1/2011	1	980000
7/1/2011	2	4300000
7/1/2011	3	5800000
7/2/2011	1	1300000
7/2/2011	2	3200000
7/2/2011	3	3600000
7/3/2011	1	840000
7/3/2011	2	3400000
7/3/2011	3	4500000
7/4/2011	1	1100000
7/4/2011	2	3100000
7/4/2011	3	2800000
7/5/2011	1	5000000
7/5/2011	2	2500000
7/5/2011	3	3000000
7/6/2011	1	1.30E+07
7/6/2011	2	2300000
7/6/2011	3	2100000
7/7/2011	1	4.00E+07
7/7/2011	2	1900000
7/7/2011	3	2700000
7/8/2011	1	3.10E+07
7/8/2011	2	1900000
7/8/2011	3	2300000
7/9/2011	1	1.10E+07
7/9/2011	2	4100000
7/9/2011	3	7300000
7/10/2011	1	4.60E+07
7/10/2011	2	2.10E+07
7/10/2011	3	2.90E+07
7/11/2011	1	6.70E+07
7/11/2011	2	9.60E+07
7/11/2011	3	8.10E+07
7/12/2011	1	6.00E+08
7/12/2011	2	1.60E+09
7/12/2011	3	1.60E+09
7/13/2011	1	1.10E+08
7/13/2011	2	2.30E+08
7/13/2011	3	5.70E+07
7/14/2011	1	1.00E+08
7/14/2011	2	9.70E+07
7/14/2011	3	4.70E+07
7/15/2011	1	4.90E+07
7/15/2011	2	2.50E+07
7/15/2011	3	1.00E+07
7/16/2011	1	2.50E+07
7/16/2011	2	7500000
7/16/2011	3	6300000
7/17/2011	1	3.60E+07
7/17/2011	2	6100000
7/17/2011	3	6400000
7/18/2011	1	2.70E+07
7/18/2011	2	1.80E+07
7/18/2011	3	4.20E+07
7/19/2011	1	2.40E+07
7/19/2011	2	1.20E+08
7/19/2011	3	2.20E+08
7/20/2011	1	4.90E+08
7/20/2011	2	1.00E+09
7/20/2011	3	1.90E+09
7/21/2011	1	1.00E+09
7/21/2011	2	6.70E+09
7/21/2011	3	5.60E+09
7/22/2011	1	4.60E+08
7/22/2011	2	3.80E+09
7/22/2011	3	1.40E+09
7/23/2011	1	3.10E+08
7/23/2011	2	1.50E+09
7/23/2011	3	7.50E+08
7/24/2011	1	9.50E+07
7/24/2011	2	2.30E+08
7/24/2011	3	8.50E+07
7/25/2011	1	8.80E+07
7/25/2011	2	3.90E+08
7/25/2011	3	2.60E+08
7/26/2011	1	5.20E+07
7/26/2011	2	2.50E+08
7/26/2011	3	2.10E+08
7/27/2011	1	2.20E+07
7/27/2011	2	3.40E+07
7/27/2011	3	2.00E+07
7/28/2011	1	2.80E+07
7/28/2011	2	9000000
7/28/2011	3	7200000
7/29/2011	1	2.10E+07
7/29/2011	2	3400000
7/29/2011	3	3600000
7/30/2011	1	3.30E+07
7/30/2011	2	1.40E+07
7/30/2011	3	2.00E+07
7/31/2011	1	1.10E+07
7/31/2011	2	4.00E+08
7/31/2011	3	5.00E+08
8/1/2011	1	9.40E+07
8/1/2011	2	3.30E+08
8/1/2011	3	1.50E+08
8/2/2011	1	1.60E+07
8/2/2011	2	3.30E+07
8/2/2011	3	1.90E+07
8/3/2011	1	7900000
8/3/2011	2	7500000
8/3/2011	3	7700000
8/4/2011	1	1.40E+07
8/4/2011	2	7000000
8/4/2011	3	1.40E+07
8/5/2011	1	3.00E+07
8/5/2011	2	3.80E+07
8/5/2011	3	9.60E+07
8/6/2011	1	7500000
8/6/2011	2	1.10E+08
8/6/2011	3	3.60E+08
8/7/2011	1	6200000
8/7/2011	2	1.30E+08
8/7/2011	3	1.50E+08
8/8/2011	1	3.10E+08
8/8/2011	2	1.80E+08
8/8/2011	3	2.60E+08
8/9/2011	1	3.00E+08
8/9/2011	2	2.50E+08
8/9/2011	3	2.30E+08
8/10/2011	1	3.10E+08
8/10/2011	2	1.60E+08
8/10/2011	3	6.60E+07
8/11/2011	1	8.30E+07
8/11/2011	2	1.50E+07
8/11/2011	3	7000000
8/12/2011	1	5.80E+07
8/12/2011	2	6900000
8/12/2011	3	6800000
8/13/2011	1	3.60E+07
8/13/2011	2	2500000
8/13/2011	3	4500000
8/14/2011	1	2.50E+07
8/14/2011	2	1.00E+07
8/14/2011	3	5.00E+07
8/15/2011	1	2.10E+07
8/15/2011	2	3.80E+07
8/15/2011	3	1.10E+08
8/16/2011	1	4.80E+07
8/16/2011	2	4.40E+07
8/16/2011	3	8.50E+07
8/17/2011	1	3.20E+07
8/17/2011	2	1.80E+07
8/17/2011	3	2.10E+07
8/18/2011	1	2.80E+07
8/18/2011	2	9200000
8/18/2011	3	1.10E+07
8/19/2011	1	2.00E+07
8/19/2011	2	5100000
8/19/2011	3	7900000
8/20/2011	1	2.60E+07
8/20/2011	2	7300000
8/20/2011	3	9900000
8/21/2011	1	2.10E+07
8/21/2011	2	5900000
8/21/2011	3	4300000
8/22/2011	1	1.00E+07
8/22/2011	2	3400000
8/22/2011	3	2100000
8/23/2011	1	7200000
8/23/2011	2	7600000
8/23/2011	3	6900000
8/24/2011	1	1.10E+07
8/24/2011	2	4.90E+07
8/24/2011	3	6.00E+07
8/25/2011	1	5200000
8/25/2011	2	2.00E+07
8/25/2011	3	2.20E+07
8/26/2011	1	4000000
8/26/2011	2	1.30E+07
8/26/2011	3	1.50E+07
8/27/2011	1	2800000
8/27/2011	2	7600000
8/27/2011	3	6200000
8/28/2011	1	1500000
8/28/2011	2	8000000
8/28/2011	3	6800000
8/29/2011	1	2900000
8/29/2011	2	1.40E+07
8/29/2011	3	8600000
8/30/2011	1	2000000
8/30/2011	2	5100000
8/30/2011	3	3500000
8/31/2011	1	1200000
8/31/2011	2	1900000
8/31/2011	3	2000000
9/1/2011	1	1200000
9/1/2011	2	820000
9/1/2011	3	1200000
9/2/2011	1	1300000
9/2/2011	2	450000
9/2/2011	3	870000
9/3/2011	1	2000000
9/3/2011	2	1900000
9/3/2011	3	3600000
9/4/2011	1	3800000
9/4/2011	2	1600000
9/4/2011	3	1900000
9/5/2011	1	4400000
9/5/2011	2	1800000
9/5/2011	3	1400000
9/6/2011	1	3.80E+07
9/6/2011	2	3200000
9/6/2011	3	2200000
9/7/2011	1	5.00E+07
9/7/2011	2	2800000
9/7/2011	3	1900000
9/8/2011	1	4.30E+07
9/8/2011	2	1500000
9/8/2011	3	1100000
9/9/2011	1	8.40E+07
9/9/2011	2	4500000
9/9/2011	3	5000000
9/10/2011	1	8200000
9/10/2011	2	1.90E+07
9/10/2011	3	1.70E+07
9/11/2011	1	6.50E+07
9/11/2011	2	1.40E+08
9/11/2011	3	1.20E+08
9/12/2011	1	3.40E+08
9/12/2011	2	3.60E+08
9/12/2011	3	1.80E+08
9/13/2011	1	1.80E+08
9/13/2011	2	3.10E+08
9/13/2011	3	9.30E+07
9/14/2011	1	1.10E+08
9/14/2011	2	8.60E+07
9/14/2011	3	3.10E+07
9/15/2011	1	9.80E+07
9/15/2011	2	4.00E+07
9/15/2011	3	1.80E+07
9/16/2011	1	1.30E+08
9/16/2011	2	2.50E+07
9/16/2011	3	1.30E+07
9/17/2011	1	5.80E+07
9/17/2011	2	4.30E+07
9/17/2011	3	4.50E+07
9/18/2011	1	3900000
9/18/2011	2	2.70E+07
9/18/2011	3	2.60E+07
9/19/2011	1	6700000
9/19/2011	2	2.00E+07
9/19/2011	3	1.70E+07
9/20/2011	1	6200000
9/20/2011	2	1.50E+07
9/20/2011	3	1.30E+07
9/21/2011	1	3000000
9/21/2011	2	6900000
9/21/2011	3	6200000
9/22/2011	1	3700000
9/22/2011	2	1.20E+07
9/22/2011	3	1.40E+07
9/23/2011	1	2500000
9/23/2011	2	7600000
9/23/2011	3	7900000
9/24/2011	1	3100000
9/24/2011	2	3200000
9/24/2011	3	3700000
9/25/2011	1	3900000
9/25/2011	2	2100000
9/25/2011	3	2400000
9/26/2011	1	3.80E+07
9/26/2011	2	2.30E+07
9/26/2011	3	2.90E+07
9/27/2011	1	2.20E+08
9/27/2011	2	2.00E+08
9/27/2011	3	1.30E+08
9/28/2011	1	1.90E+07
9/28/2011	2	3.40E+07
9/28/2011	3	2.00E+07
9/29/2011	1	7.40E+07
9/29/2011	2	1.50E+08
9/29/2011	3	1.40E+08
9/30/2011	1	3.90E+07
9/30/2011	2	3.10E+07
9/30/2011	3	2.00E+07
10/1/2011	1	2.80E+07
10/1/2011	2	7.00E+07
10/1/2011	3	1.10E+08
10/2/2011	1	3.60E+07
10/2/2011	2	5.00E+07
10/2/2011	3	2.60E+07
10/3/2011	1	4.00E+07
10/3/2011	2	7200000
10/3/2011	3	4900000
10/4/2011	1	2.80E+07
10/4/2011	2	3500000
10/4/2011	3	3500000
10/5/2011	1	4.30E+07
10/5/2011	2	9600000
10/5/2011	3	2.20E+07
10/6/2011	1	5700000
10/6/2011	2	5000000
10/6/2011	3	9600000
10/7/2011	1	3500000
10/7/2011	2	4900000
10/7/2011	3	1.20E+07
10/8/2011	1	3900000
10/8/2011	2	2600000
10/8/2011	3	6000000
10/9/2011	1	670000
10/9/2011	2	1700000
10/9/2011	3	2500000
10/10/2011	1	1300000
10/10/2011	2	1900000
10/10/2011	3	3200000
10/11/2011	1	1200000
10/11/2011	2	1900000
10/11/2011	3	2800000
10/12/2011	1	3800000
10/12/2011	2	4300000
10/12/2011	3	5200000
10/13/2011	1	2200000
10/13/2011	2	2200000
10/13/2011	3	2500000
10/14/2011	1	2700000
10/14/2011	2	3200000
10/14/2011	3	3300000
10/15/2011	1	5100000
10/15/2011	2	9000000
10/15/2011	3	1.00E+07
10/16/2011	1	2700000
10/16/2011	2	1.10E+07
10/16/2011	3	9900000
10/17/2011	1	1600000
10/17/2011	2	5500000
10/17/2011	3	3000000
10/18/2011	1	1400000
10/18/2011	2	1800000
10/18/2011	3	1100000
10/19/2011	1	1300000
10/19/2011	2	1900000
10/19/2011	3	1300000
10/20/2011	1	1900000
10/20/2011	2	1900000
10/20/2011	3	1600000
10/21/2011	1	960000
10/21/2011	2	910000
10/21/2011	3	910000
10/22/2011	1	850000
10/22/2011	2	560000
10/22/2011	3	740000
10/23/2011	1	1800000
10/23/2011	2	320000
10/23/2011	3	480000
10/24/2011	1	3400000
10/24/2011	2	1200000
10/24/2011	3	2700000
10/25/2011	1	4000000
10/25/2011	2	8800000
10/25/2011	3	8600000
10/26/2011	1	1300000
10/26/2011	2	3700000
10/26/2011	3	3400000
10/27/2011	1	570000
10/27/2011	2	3600000
10/27/2011	3	2900000
10/28/2011	1	520000
10/28/2011	2	1200000
10/28/2011	3	740000
10/29/2011	1	340000
10/29/2011	2	400000
10/29/2011	3	330000
10/30/2011	1	540000
10/30/2011	2	450000
10/30/2011	3	440000
10/31/2011	1	1400000
10/31/2011	2	1300000
10/31/2011	3	1200000
11/1/2011	1	1500000
11/1/2011	2	1100000
11/1/2011	3	690000
11/2/2011	1	2400000
11/2/2011	2	740000
11/2/2011	3	550000
11/3/2011	1	7000000
11/3/2011	2	820000
11/3/2011	3	570000
11/4/2011	1	9200000
11/4/2011	2	450000
11/4/2011	3	310000
11/5/2011	1	5500000
11/5/2011	2	330000
11/5/2011	3	280000
11/6/2011	1	6700000
11/6/2011	2	260000
11/6/2011	3	210000
11/7/2011	1	1.40E+07
11/7/2011	2	400000
11/7/2011	3	450000
11/8/2011	1	2.00E+07
11/8/2011	2	1500000
11/8/2011	3	2300000
11/9/2011	1	7800000
11/9/2011	2	1800000
11/9/2011	3	1900000
11/10/2011	1	1.30E+07
11/10/2011	2	2200000
11/10/2011	3	2200000
11/11/2011	1	9500000
11/11/2011	2	3100000
11/11/2011	3	2800000
11/12/2011	1	2.30E+07
11/12/2011	2	7000000
11/12/2011	3	7000000
11/13/2011	1	1.10E+07
11/13/2011	2	6200000
11/13/2011	3	4200000
11/14/2011	1	9000000
11/14/2011	2	4000000
11/14/2011	3	3000000
11/15/2011	1	5700000
11/15/2011	2	4700000
11/15/2011	3	3300000
11/16/2011	1	9800000
11/16/2011	2	1.60E+07
11/16/2011	3	1.10E+07
11/17/2011	1	9000000
11/17/2011	2	1.60E+07
11/17/2011	3	8300000
11/18/2011	1	6900000
11/18/2011	2	9400000
11/18/2011	3	7000000
11/19/2011	1	5100000
11/19/2011	2	5800000
11/19/2011	3	7600000
11/20/2011	1	4400000
11/20/2011	2	3100000
11/20/2011	3	3700000
11/21/2011	1	2700000
11/21/2011	2	1500000
11/21/2011	3	2000000
11/22/2011	1	1600000
11/22/2011	2	3400000
11/22/2011	3	3900000
11/23/2011	1	2500000
11/23/2011	2	8600000
11/23/2011	3	7400000
11/24/2011	1	1900000
11/24/2011	2	8600000
11/24/2011	3	7100000
11/25/2011	1	1600000
11/25/2011	2	1.30E+07
11/25/2011	3	1.20E+07
11/26/2011	1	6600000
11/26/2011	2	1.10E+07
11/26/2011	3	1.20E+07
11/27/2011	1	1.60E+07
11/27/2011	2	1.20E+07
11/27/2011	3	1.30E+07
11/28/2011	1	3600000
11/28/2011	2	1.50E+07
11/28/2011	3	1.30E+07
11/29/2011	1	2000000
11/29/2011	2	2.20E+07
11/29/2011	3	1.50E+07
11/30/2011	1	960000
11/30/2011	2	1.40E+07
11/30/2011	3	9700000
12/1/2011	1	3000000
12/1/2011	2	3.10E+07
12/1/2011	3	2.50E+07
12/2/2011	1	2800000
12/2/2011	2	8800000
12/2/2011	3	4400000
12/3/2011	1	3600000
12/3/2011	2	7600000
12/3/2011	3	7300000
12/4/2011	1	1.90E+07
12/4/2011	2	1.60E+07
12/4/2011	3	1.50E+07
12/5/2011	1	8500000
12/5/2011	2	3500000
12/5/2011	3	2800000
12/6/2011	1	5900000
12/6/2011	2	1200000
12/6/2011	3	1200000
12/7/2011	1	7300000
12/7/2011	2	700000
12/7/2011	3	1000000
12/8/2011	1	7200000
12/8/2011	2	670000
12/8/2011	3	1000000
12/9/2011	1	5700000
12/9/2011	2	800000
12/9/2011	3	1100000
12/10/2011	1	7900000
12/10/2011	2	4200000
12/10/2011	3	7300000
12/11/2011	1	8300000
12/11/2011	2	1.10E+07
12/11/2011	3	1.50E+07
12/12/2011	1	1.10E+07
12/12/2011	2	2.80E+07
12/12/2011	3	4.30E+07
12/13/2011	1	5000000
12/13/2011	2	3.10E+07
12/13/2011	3	2.80E+07
12/14/2011	1	3400000
12/14/2011	2	1.10E+07
12/14/2011	3	7900000
12/15/2011	1	2200000
12/15/2011	2	3900000
12/15/2011	3	2900000
12/16/2011	1	1700000
12/16/2011	2	1400000
12/16/2011	3	970000
12/17/2011	1	1500000
12/17/2011	2	370000
12/17/2011	3	320000
12/18/2011	1	1200000
12/18/2011	2	230000
12/18/2011	3	360000
12/19/2011	1	2500000
12/19/2011	2	1300000
12/19/2011	3	2400000
12/20/2011	1	1400000
12/20/2011	2	1200000
12/20/2011	3	1400000
12/21/2011	1	1700000
12/21/2011	2	1600000
12/21/2011	3	1800000
12/22/2011	1	1400000
12/22/2011	2	3500000
12/22/2011	3	4500000
12/23/2011	1	930000
12/23/2011	2	3200000
12/23/2011	3	3900000
12/24/2011	1	950000
12/24/2011	2	3100000
12/24/2011	3	4000000
12/25/2011	1	900000
12/25/2011	2	3000000
12/25/2011	3	4000000
12/26/2011	1	630000
12/26/2011	2	1400000
12/26/2011	3	2000000
12/27/2011	1	300000
12/27/2011	2	290000
12/27/2011	3	330000
12/28/2011	1	1100000
12/28/2011	2	400000
12/28/2011	3	640000
12/29/2011	1	1400000
12/29/2011	2	1100000
12/29/2011	3	1500000
12/30/2011	1	1500000
12/30/2011	2	1700000
12/30/2011	3	1500000
12/31/2011	1	790000
12/31/2011	2	1100000
12/31/2011	3	660000
1/1/2012	1	730000
1/1/2012	2	830000
1/1/2012	3	450000
1/2/2012	1	640000
1/2/2012	2	700000
1/2/2012	3	510000
1/3/2012	1	1100000
1/3/2012	2	1700000
1/3/2012	3	1400000
1/4/2012	1	1000000
1/4/2012	2	950000
1/4/2012	3	770000
1/5/2012	1	1200000
1/5/2012	2	690000
1/5/2012	3	890000
1/6/2012	1	3400000
1/6/2012	2	5000000
1/6/2012	3	9900000
1/7/2012	1	2700000
1/7/2012	2	6600000
1/7/2012	3	7500000
1/8/2012	1	1.30E+07
1/8/2012	2	9800000
1/8/2012	3	7900000
1/9/2012	1	5100000
1/9/2012	2	8000000
1/9/2012	3	5100000
1/10/2012	1	5300000
1/10/2012	2	7200000
1/10/2012	3	3800000
1/11/2012	1	1.30E+07
1/11/2012	2	1.60E+07
1/11/2012	3	7400000
1/12/2012	1	1.10E+07
1/12/2012	2	6600000
1/12/2012	3	3000000
1/13/2012	1	5500000
1/13/2012	2	2.00E+07
1/13/2012	3	1.60E+07
1/14/2012	1	1800000
1/14/2012	2	5700000
1/14/2012	3	3000000
1/15/2012	1	2100000
1/15/2012	2	2600000
1/15/2012	3	2400000
1/16/2012	1	1800000
1/16/2012	2	8900000
1/16/2012	3	9200000
1/17/2012	1	1400000
1/17/2012	2	8800000
1/17/2012	3	1.10E+07
1/18/2012	1	1100000
1/18/2012	2	5300000
1/18/2012	3	4400000
1/19/2012	1	1400000
1/19/2012	2	2000000
1/19/2012	3	1500000
1/20/2012	1	880000
1/20/2012	2	860000
1/20/2012	3	820000
1/21/2012	1	800000
1/21/2012	2	520000
1/21/2012	3	420000
1/22/2012	1	2700000
1/22/2012	2	2100000
1/22/2012	3	2900000
1/23/2012	1	-99000
1/23/2012	2	-99000
1/23/2012	3	-99000
1/24/2012	1	-99000
1/24/2012	2	-99000
1/24/2012	3	-99000
1/25/2012	1	3.00E+07
1/25/2012	2	4.60E+07
1/25/2012	3	9.90E+07
1/26/2012	1	1.80E+07
1/26/2012	2	1.10E+07
1/26/2012	3	7200000
1/27/2012	1	-99000
1/27/2012	2	-99000
1/27/2012	3	-99000
1/28/2012	1	-99000
1/28/2012	2	-99000
1/28/2012	3	-99000
1/29/2012	1	1.40E+07
1/29/2012	2	4600000
1/29/2012	3	4700000
1/30/2012	1	1.60E+07
1/30/2012	2	2200000
1/30/2012	3	2300000
1/31/2012	1	2000000
1/31/2012	2	1300000
1/31/2012	3	2600000
2/1/2012	1	2400000
2/1/2012	2	1600000
2/1/2012	3	2800000
2/2/2012	1	4700000
2/2/2012	2	2500000
2/2/2012	3	4800000
2/3/2012	1	5300000
2/3/2012	2	3000000
2/3/2012	3	5400000
2/4/2012	1	6200000
2/4/2012	2	4400000
2/4/2012	3	5900000
2/5/2012	1	1.90E+07
2/5/2012	2	5500000
2/5/2012	3	1.40E+07
2/6/2012	1	1.00E+07
2/6/2012	2	5500000
2/6/2012	3	8200000
2/7/2012	1	1.80E+07
2/7/2012	2	1.60E+07
2/7/2012	3	2.70E+07
2/8/2012	1	3.90E+07
2/8/2012	2	2.00E+07
2/8/2012	3	2.90E+07
2/9/2012	1	6.80E+07
2/9/2012	2	1.50E+07
2/9/2012	3	1.60E+07
2/10/2012	1	1.50E+07
2/10/2012	2	2.30E+07
2/10/2012	3	3.70E+07
2/11/2012	1	4200000
2/11/2012	2	5500000
2/11/2012	3	5600000
2/12/2012	1	6400000
2/12/2012	2	2800000
2/12/2012	3	3900000
2/13/2012	1	3000000
2/13/2012	2	2900000
2/13/2012	3	3600000
2/14/2012	1	1800000
2/14/2012	2	2800000
2/14/2012	3	2100000
2/15/2012	1	3200000
2/15/2012	2	2000000
2/15/2012	3	1700000
2/16/2012	1	7800000
2/16/2012	2	1500000
2/16/2012	3	1900000
2/17/2012	1	1.10E+07
2/17/2012	2	950000
2/17/2012	3	1000000
2/18/2012	1	3.20E+07
2/18/2012	2	960000
2/18/2012	3	1700000
2/19/2012	1	4700000
2/19/2012	2	8500000
2/19/2012	3	2.90E+07
2/20/2012	1	1.40E+08
2/20/2012	2	7.80E+07
2/20/2012	3	8.90E+07
2/21/2012	1	2.40E+08
2/21/2012	2	3.40E+07
2/21/2012	3	3.40E+07
2/22/2012	1	6.20E+07
2/22/2012	2	1.00E+08
2/22/2012	3	1.20E+08
2/23/2012	1	2.60E+07
2/23/2012	2	4.60E+07
2/23/2012	3	2.60E+07
2/24/2012	1	2.60E+07
2/24/2012	2	2.80E+07
2/24/2012	3	2.20E+07
2/25/2012	1	2.10E+07
2/25/2012	2	2.40E+07
2/25/2012	3	1.40E+07
2/26/2012	1	3.00E+07
2/26/2012	2	1.80E+07
2/26/2012	3	1.40E+07
2/27/2012	1	6100000
2/27/2012	2	3.80E+07
2/27/2012	3	3.40E+07
2/28/2012	1	1900000
2/28/2012	2	2.10E+07
2/28/2012	3	1.90E+07
2/29/2012	1	3700000
2/29/2012	2	2.20E+07
2/29/2012	3	2.00E+07
3/1/2012	1	5000000
3/1/2012	2	2.90E+07
3/1/2012	3	2.50E+07
3/2/2012	1	4.50E+07
3/2/2012	2	2.50E+07
3/2/2012	3	2.60E+07
3/3/2012	1	3.00E+07
3/3/2012	2	1.00E+07
3/3/2012	3	8500000
3/4/2012	1	2.60E+07
3/4/2012	2	1.00E+07
3/4/2012	3	1.60E+07
3/5/2012	1	2.80E+07
3/5/2012	2	8000000
3/5/2012	3	1.10E+07
3/6/2012	1	2.50E+07
3/6/2012	2	1.10E+07
3/6/2012	3	1.30E+07
3/7/2012	1	-99000
3/7/2012	2	-99000
3/7/2012	3	-99000
3/8/2012	1	-99000
3/8/2012	2	-99000
3/8/2012	3	-99000
3/9/2012	1	-99000
3/9/2012	2	-99000
3/9/2012	3	-99000
3/10/2012	1	-99000
3/10/2012	2	-99000
3/10/2012	3	-99000
3/11/2012	1	5.40E+07
3/11/2012	2	1.50E+07
3/11/2012	3	1.50E+07
3/12/2012	1	7.90E+07
3/12/2012	2	4.10E+07
3/12/2012	3	4.00E+07
3/13/2012	1	-99000
3/13/2012	2	-99000
3/13/2012	3	-99000
3/14/2012	1	3.10E+08
3/14/2012	2	9.50E+07
3/14/2012	3	6.00E+07
3/15/2012	1	7.10E+08
3/15/2012	2	5.90E+08
3/15/2012	3	7.40E+08
3/16/2012	1	7.80E+08
3/16/2012	2	3.30E+09
3/16/2012	3	3.90E+09
3/17/2012	1	6.90E+08
3/17/2012	2	6.40E+09
3/17/2012	3	5.60E+09
3/18/2012	1	4.20E+08
3/18/2012	2	1.60E+09
3/18/2012	3	1.20E+09
3/19/2012	1	2.20E+08
3/19/2012	2	6.00E+08
3/19/2012	3	5.10E+08
3/20/2012	1	2.40E+08
3/20/2012	2	1.60E+08
3/20/2012	3	1.30E+08
3/21/2012	1	2.50E+08
3/21/2012	2	5.90E+07
3/21/2012	3	6.00E+07
3/22/2012	1	2.70E+08
3/22/2012	2	3.10E+07
3/22/2012	3	3.10E+07
3/23/2012	1	1700000
3/23/2012	2	1.10E+07
3/23/2012	3	1.70E+07
3/24/2012	1	1.30E+07
3/24/2012	2	2.40E+07
3/24/2012	3	3.90E+07
3/25/2012	1	1.10E+07
3/25/2012	2	1.20E+07
3/25/2012	3	1.70E+07
3/26/2012	1	7500000
3/26/2012	2	5300000
3/26/2012	3	9300000
3/27/2012	1	3500000
3/27/2012	2	5600000
3/27/2012	3	8700000
3/28/2012	1	4900000
3/28/2012	2	1.60E+07
3/28/2012	3	2.20E+07
3/29/2012	1	6300000
3/29/2012	2	3700000
3/29/2012	3	3100000
3/30/2012	1	2000000
3/30/2012	2	3900000
3/30/2012	3	5500000
3/31/2012	1	4700000
3/31/2012	2	4200000
3/31/2012	3	4700000
4/1/2012	1	2000000
4/1/2012	2	2200000
4/1/2012	3	2100000
4/2/2012	1	1700000
4/2/2012	2	2100000
4/2/2012	3	2000000
4/3/2012	1	4900000
4/3/2012	2	730000
4/3/2012	3	660000
4/4/2012	1	4000000
4/4/2012	2	780000
4/4/2012	3	900000
4/5/2012	1	1300000
4/5/2012	2	980000
4/5/2012	3	1400000
4/6/2012	1	2400000
4/6/2012	2	760000
4/6/2012	3	1100000
4/7/2012	1	3600000
4/7/2012	2	900000
4/7/2012	3	1400000
4/8/2012	1	1.40E+07
4/8/2012	2	1700000
4/8/2012	3	3600000
4/9/2012	1	1.10E+07
4/9/2012	2	1300000
4/9/2012	3	2700000
4/10/2012	1	6100000
4/10/2012	2	1900000
4/10/2012	3	4700000
4/11/2012	1	5400000
4/11/2012	2	1500000
4/11/2012	3	4300000
4/12/2012	1	4300000
4/12/2012	2	1.10E+07
4/12/2012	3	2.10E+07
4/13/2012	1	2.00E+08
4/13/2012	2	2.80E+08
4/13/2012	3	3.00E+08
4/14/2012	1	6.10E+08
4/14/2012	2	2.60E+08
4/14/2012	3	9.80E+07
4/15/2012	1	2.00E+08
4/15/2012	2	5.90E+07
4/15/2012	3	1.80E+07
4/16/2012	1	7.50E+07
4/16/2012	2	1.20E+07
4/16/2012	3	5300000
4/17/2012	1	3.20E+07
4/17/2012	2	7300000
4/17/2012	3	4000000
4/18/2012	1	1.10E+07
4/18/2012	2	2.10E+07
4/18/2012	3	1.60E+07
4/19/2012	1	4700000
4/19/2012	2	5800000
4/19/2012	3	2700000
4/20/2012	1	1300000
4/20/2012	2	2400000
4/20/2012	3	1500000
4/21/2012	1	3900000
4/21/2012	2	2200000
4/21/2012	3	1900000
4/22/2012	1	570000
4/22/2012	2	2000000
4/22/2012	3	1900000
4/23/2012	1	1700000
4/23/2012	2	5700000
4/23/2012	3	3700000
4/24/2012	1	1.50E+07
4/24/2012	2	3.30E+07
4/24/2012	3	2.90E+07
4/25/2012	1	2.30E+09
4/25/2012	2	5.80E+08
4/25/2012	3	3.50E+08
4/26/2012	1	9.10E+08
4/26/2012	2	1.60E+09
4/26/2012	3	5.90E+08
4/27/2012	1	1.50E+08
4/27/2012	2	1.80E+08
4/27/2012	3	6.70E+07
4/28/2012	1	2.00E+08
4/28/2012	2	1.40E+08
4/28/2012	3	6.00E+07
4/29/2012	1	1.30E+08
4/29/2012	2	5.10E+07
4/29/2012	3	2.60E+07
4/30/2012	1	7.80E+07
4/30/2012	2	1.20E+07
4/30/2012	3	5300000
5/1/2012	1	1.30E+08
5/1/2012	2	5100000
5/1/2012	3	3000000
5/2/2012	1	4.00E+07
5/2/2012	2	1300000
5/2/2012	3	1500000
5/3/2012	1	3800000
5/3/2012	2	1500000
5/3/2012	3	1700000
5/4/2012	1	6100000
5/4/2012	2	2100000
5/4/2012	3	1800000
5/5/2012	1	1.10E+07
5/5/2012	2	960000
5/5/2012	3	820000
5/6/2012	1	1.90E+07
5/6/2012	2	1700000
5/6/2012	3	2400000
5/7/2012	1	1.50E+07
5/7/2012	2	2000000
5/7/2012	3	5300000
5/8/2012	1	1.50E+07
5/8/2012	2	4500000
5/8/2012	3	1.50E+07
5/9/2012	1	5.90E+07
5/9/2012	2	2.70E+08
5/9/2012	3	1.20E+09
5/10/2012	1	7.60E+08
5/10/2012	2	4.40E+09
5/10/2012	3	7.30E+09
5/11/2012	1	5.70E+08
5/11/2012	2	5.20E+09
5/11/2012	3	2.60E+09
5/12/2012	1	9.10E+08
5/12/2012	2	5.60E+09
5/12/2012	3	2.80E+09
5/13/2012	1	4.60E+07
5/13/2012	2	8.20E+08
5/13/2012	3	4.70E+08
5/14/2012	1	1.00E+08
5/14/2012	2	6.00E+08
5/14/2012	3	4.00E+08
5/15/2012	1	6.70E+07
5/15/2012	2	1.50E+08
5/15/2012	3	6.80E+07
5/16/2012	1	5.40E+07
5/16/2012	2	4.20E+07
5/16/2012	3	1.90E+07
5/17/2012	1	-99000
5/17/2012	2	-99000
5/17/2012	3	-99000
5/18/2012	1	1.90E+07
5/18/2012	2	3.90E+07
5/18/2012	3	5.40E+07
5/19/2012	1	8300000
5/19/2012	2	4.30E+07
5/19/2012	3	6.00E+07
5/20/2012	1	1.50E+07
5/20/2012	2	5.90E+07
5/20/2012	3	1.80E+08
5/21/2012	1	3700000
5/21/2012	2	2.50E+07
5/21/2012	3	5.90E+07
5/22/2012	1	1.10E+07
5/22/2012	2	6.20E+07
5/22/2012	3	1.20E+08
5/23/2012	1	6.50E+07
5/23/2012	2	2.50E+09
5/23/2012	3	5.70E+09
5/24/2012	1	2.00E+08
5/24/2012	2	1.00E+09
5/24/2012	3	6.40E+08
5/25/2012	1	6.50E+07
5/25/2012	2	3.50E+08
5/25/2012	3	2.00E+08
5/26/2012	1	3.50E+07
5/26/2012	2	5.70E+07
5/26/2012	3	2.50E+07
5/27/2012	1	4.00E+07
5/27/2012	2	1.40E+07
5/27/2012	3	8200000
5/28/2012	1	5.60E+07
5/28/2012	2	1.10E+07
5/28/2012	3	7900000
5/29/2012	1	6.00E+07
5/29/2012	2	1.40E+07
5/29/2012	3	1.10E+07
5/30/2012	1	1.30E+07
5/30/2012	2	1.50E+07
5/30/2012	3	9400000
5/31/2012	1	8700000
5/31/2012	2	6200000
5/31/2012	3	4800000
6/1/2012	1	5300000
6/1/2012	2	3500000
6/1/2012	3	2700000
6/2/2012	1	7000000
6/2/2012	2	2700000
6/2/2012	3	2500000
6/3/2012	1	1000000
6/3/2012	2	2400000
6/3/2012	3	6900000
6/4/2012	1	7000000
6/4/2012	2	7.80E+07
6/4/2012	3	3.10E+08
6/5/2012	1	8.20E+08
6/5/2012	2	3.20E+09
6/5/2012	3	7.40E+09
6/6/2012	1	1.90E+09
6/6/2012	2	9.50E+09
6/6/2012	3	1.70E+10
6/7/2012	1	7.90E+08
6/7/2012	2	8.20E+09
6/7/2012	3	5.70E+09
6/8/2012	1	-99000
6/8/2012	2	-99000
6/8/2012	3	-99000
6/9/2012	1	1.80E+08
6/9/2012	2	2.70E+08
6/9/2012	3	1.10E+08
6/10/2012	1	1.80E+08
6/10/2012	2	1.10E+08
6/10/2012	3	7.10E+07
6/11/2012	1	1.50E+07
6/11/2012	2	3.50E+07
6/11/2012	3	3.10E+07
6/12/2012	1	8800000
6/12/2012	2	1.90E+07
6/12/2012	3	1.90E+07
6/13/2012	1	2.10E+07
6/13/2012	2	8000000
6/13/2012	3	8800000
6/14/2012	1	1.90E+07
6/14/2012	2	5000000
6/14/2012	3	5300000
6/15/2012	1	2.50E+07
6/15/2012	2	2700000
6/15/2012	3	2800000
6/16/2012	1	7.60E+07
6/16/2012	2	9100000
6/16/2012	3	2.20E+07
6/17/2012	1	2700000
6/17/2012	2	1.90E+07
6/17/2012	3	5.60E+07
6/18/2012	1	9.00E+07
6/18/2012	2	4.30E+07
6/18/2012	3	1.00E+08
6/19/2012	1	2.00E+08
6/19/2012	2	4.90E+07
6/19/2012	3	9.50E+07
6/20/2012	1	1.10E+08
6/20/2012	2	1.20E+07
6/20/2012	3	1.30E+07
6/21/2012	1	3.70E+08
6/21/2012	2	1.90E+07
6/21/2012	3	1.80E+07
6/22/2012	1	2.50E+08
6/22/2012	2	2.90E+07
6/22/2012	3	2.60E+07
6/23/2012	1	8.90E+07
6/23/2012	2	2.30E+07
6/23/2012	3	2.30E+07
6/24/2012	1	6.20E+07
6/24/2012	2	1.20E+07
6/24/2012	3	1.20E+07
6/25/2012	1	1.90E+07
6/25/2012	2	1.20E+07
6/25/2012	3	1.20E+07
6/26/2012	1	2.00E+07
6/26/2012	2	1.60E+07
6/26/2012	3	1.20E+07
6/27/2012	1	1.60E+07
6/27/2012	2	1.30E+07
6/27/2012	3	8900000
6/28/2012	1	1.50E+07
6/28/2012	2	2.30E+07
6/28/2012	3	1.80E+07
6/29/2012	1	1.10E+07
6/29/2012	2	1.40E+07
6/29/2012	3	2.00E+07
6/30/2012	1	1.40E+07
6/30/2012	2	4.40E+08
6/30/2012	3	2.80E+09
7/1/2012	1	7.00E+08
7/1/2012	2	8.00E+09
7/1/2012	3	2.00E+10
7/2/2012	1	5.30E+08
7/2/2012	2	1.70E+10
7/2/2012	3	2.60E+10
7/3/2012	1	3.60E+08
7/3/2012	2	5.20E+09
7/3/2012	3	3.70E+09
7/4/2012	1	3.50E+08
7/4/2012	2	2.40E+09
7/4/2012	3	1.60E+09
7/5/2012	1	1.70E+08
7/5/2012	2	6.50E+08
7/5/2012	3	3.40E+08
7/6/2012	1	4.30E+07
7/6/2012	2	2.30E+08
7/6/2012	3	1.40E+08
7/7/2012	1	2.20E+07
7/7/2012	2	1.60E+08
7/7/2012	3	1.00E+08
7/8/2012	1	1.50E+07
7/8/2012	2	4.30E+07
7/8/2012	3	2.30E+07
7/9/2012	1	7500000
7/9/2012	2	2.20E+07
7/9/2012	3	1.50E+07
7/10/2012	1	4.00E+07
7/10/2012	2	3.60E+07
7/10/2012	3	2.60E+07
7/11/2012	1	1.70E+08
7/11/2012	2	1.00E+08
7/11/2012	3	1.10E+08
7/12/2012	1	5.40E+07
7/12/2012	2	3.80E+07
7/12/2012	3	3.40E+07
7/13/2012	1	6.00E+07
7/13/2012	2	1.00E+07
7/13/2012	3	9300000
7/14/2012	1	2.10E+08
7/14/2012	2	1.80E+07
7/14/2012	3	2.90E+07
7/15/2012	1	1.70E+07
7/15/2012	2	2.70E+08
7/15/2012	3	4.60E+08
7/16/2012	1	1.10E+07
7/16/2012	2	4.50E+07
7/16/2012	3	2.90E+07
7/17/2012	1	2.30E+08
7/17/2012	2	6.80E+07
7/17/2012	3	6.10E+07
7/18/2012	1	2.70E+08
7/18/2012	2	4.80E+07
7/18/2012	3	3.30E+07
7/19/2012	1	2.80E+08
7/19/2012	2	1.60E+07
7/19/2012	3	1.80E+07
7/20/2012	1	2.30E+08
7/20/2012	2	3.40E+07
7/20/2012	3	2.80E+07
7/21/2012	1	9.00E+07
7/21/2012	2	4.00E+07
7/21/2012	3	3.60E+07
7/22/2012	1	4.00E+07
7/22/2012	2	3.90E+07
7/22/2012	3	3.20E+07
7/23/2012	1	4.80E+07
7/23/2012	2	2.60E+07
7/23/2012	3	2.60E+07
7/24/2012	1	1.20E+08
7/24/2012	2	1.40E+08
7/24/2012	3	1.60E+08
7/25/2012	1	5.90E+07
7/25/2012	2	5.30E+07
7/25/2012	3	7.70E+07
7/26/2012	1	3.10E+07
7/26/2012	2	1.90E+07
7/26/2012	3	6.00E+07
7/27/2012	1	3.60E+07
7/27/2012	2	1.50E+07
7/27/2012	3	2.80E+07
7/28/2012	1	5.50E+07
7/28/2012	2	8600000
7/28/2012	3	2.00E+07
7/29/2012	1	1700000
7/29/2012	2	1.50E+07
7/29/2012	3	4.50E+07
7/30/2012	1	1.90E+07
7/30/2012	2	3.80E+07
7/30/2012	3	4.90E+07
7/31/2012	1	2.50E+07
7/31/2012	2	2.20E+07
7/31/2012	3	1.80E+07
8/1/2012	1	1.90E+07
8/1/2012	2	1.50E+07
8/1/2012	3	1.50E+07
8/2/2012	1	1.60E+07
8/2/2012	2	2.10E+07
8/2/2012	3	2.20E+07
8/3/2012	1	4200000
8/3/2012	2	3.50E+07
8/3/2012	3	3.20E+07
8/4/2012	1	5300000
8/4/2012	2	1.80E+07
8/4/2012	3	1.40E+07
8/5/2012	1	2900000
8/5/2012	2	3900000
8/5/2012	3	4400000
8/6/2012	1	1900000
8/6/2012	2	4000000
8/6/2012	3	3600000
8/7/2012	1	5600000
8/7/2012	2	7700000
8/7/2012	3	8100000
8/8/2012	1	2500000
8/8/2012	2	4500000
8/8/2012	3	4100000
8/9/2012	1	1700000
8/9/2012	2	2200000
8/9/2012	3	2500000
8/10/2012	1	2500000
8/10/2012	2	1300000
8/10/2012	3	1200000
8/11/2012	1	4000000
8/11/2012	2	1100000
8/11/2012	3	1400000
8/12/2012	1	1300000
8/12/2012	2	1600000
8/12/2012	3	1900000
8/13/2012	1	6300000
8/13/2012	2	9000000
8/13/2012	3	7600000
8/14/2012	1	9800000
8/14/2012	2	1.50E+07
8/14/2012	3	1.00E+07
8/15/2012	1	5600000
8/15/2012	2	1.10E+07
8/15/2012	3	8200000
8/16/2012	1	6300000
8/16/2012	2	2.60E+07
8/16/2012	3	2.20E+07
8/17/2012	1	1.70E+07
8/17/2012	2	8800000
8/17/2012	3	6400000
8/18/2012	1	1.00E+07
8/18/2012	2	6500000
8/18/2012	3	7100000
8/19/2012	1	4200000
8/19/2012	2	2.90E+07
8/19/2012	3	2.20E+07
8/20/2012	1	7.70E+07
8/20/2012	2	7.80E+07
8/20/2012	3	4.40E+07
8/21/2012	1	3.10E+07
8/21/2012	2	1.10E+07
8/21/2012	3	4100000
8/22/2012	1	5.50E+07
8/22/2012	2	6200000
8/22/2012	3	3700000
8/23/2012	1	2.10E+07
8/23/2012	2	7600000
8/23/2012	3	4900000
8/24/2012	1	3.90E+07
8/24/2012	2	4500000
8/24/2012	3	3600000
8/25/2012	1	2.20E+07
8/25/2012	2	7.00E+07
8/25/2012	3	7.80E+07
8/26/2012	1	4.00E+07
8/26/2012	2	1.10E+08
8/26/2012	3	7.20E+07
8/27/2012	1	1.80E+08
8/27/2012	2	4.60E+08
8/27/2012	3	5.00E+08
8/28/2012	1	2.60E+07
8/28/2012	2	8.40E+07
8/28/2012	3	4.50E+07
8/29/2012	1	7.30E+07
8/29/2012	2	1.30E+08
8/29/2012	3	1.10E+08
8/30/2012	1	2.70E+07
8/30/2012	2	3.20E+07
8/30/2012	3	1.50E+07
8/31/2012	1	1.80E+07
8/31/2012	2	4800000
8/31/2012	3	4500000
9/1/2012	1	5600000
9/1/2012	2	3300000
9/1/2012	3	2600000
9/2/2012	1	6100000
9/2/2012	2	1300000
9/2/2012	3	1400000
9/3/2012	1	4700000
9/3/2012	2	2600000
9/3/2012	3	4100000
9/4/2012	1	4500000
9/4/2012	2	6800000
9/4/2012	3	5400000
9/5/2012	1	1.10E+07
9/5/2012	2	2.70E+07
9/5/2012	3	2.30E+07
9/6/2012	1	1700000
9/6/2012	2	6800000
9/6/2012	3	4500000
9/7/2012	1	1.10E+07
9/7/2012	2	5800000
9/7/2012	3	1.00E+07
9/8/2012	1	1.30E+07
9/8/2012	2	8400000
9/8/2012	3	1.40E+07
9/9/2012	1	3.40E+07
9/9/2012	2	5300000
9/9/2012	3	8200000
9/10/2012	1	3.10E+07
9/10/2012	2	2700000
9/10/2012	3	4600000
9/11/2012	1	1.90E+07
9/11/2012	2	1200000
9/11/2012	3	1200000
9/12/2012	1	4.00E+07
9/12/2012	2	1100000
9/12/2012	3	1700000
9/13/2012	1	3.40E+07
9/13/2012	2	3600000
9/13/2012	3	8900000
9/14/2012	1	6.30E+07
9/14/2012	2	1.80E+07
9/14/2012	3	2.90E+07
9/15/2012	1	2.50E+07
9/15/2012	2	1.60E+07
9/15/2012	3	1.50E+07
9/16/2012	1	2.30E+07
9/16/2012	2	9500000
9/16/2012	3	7700000
9/17/2012	1	2.10E+07
9/17/2012	2	1.20E+07
9/17/2012	3	1.30E+07
9/18/2012	1	8000000
9/18/2012	2	1.20E+07
9/18/2012	3	9100000
9/19/2012	1	1.20E+07
9/19/2012	2	1.00E+07
9/19/2012	3	2.00E+07
9/20/2012	1	1.00E+07
9/20/2012	2	1.60E+08
9/20/2012	3	2.90E+08
9/21/2012	1	1.60E+07
9/21/2012	2	1.50E+08
9/21/2012	3	2.00E+08
9/22/2012	1	1.10E+07
9/22/2012	2	7.80E+07
9/22/2012	3	8.30E+07
9/23/2012	1	8600000
9/23/2012	2	2.10E+07
9/23/2012	3	1.70E+07
9/24/2012	1	5100000
9/24/2012	2	7900000
9/24/2012	3	6900000
9/25/2012	1	6700000
9/25/2012	2	6200000
9/25/2012	3	3300000
9/26/2012	1	1.00E+07
9/26/2012	2	6100000
9/26/2012	3	3800000
9/27/2012	1	6900000
9/27/2012	2	1.10E+07
9/27/2012	3	6100000
9/28/2012	1	5200000
9/28/2012	2	3400000
9/28/2012	3	2800000
9/29/2012	1	3100000
9/29/2012	2	1500000
9/29/2012	3	1800000
9/30/2012	1	2500000
9/30/2012	2	1500000
9/30/2012	3	1800000
10/1/2012	1	1400000
10/1/2012	2	4100000
10/1/2012	3	6300000
10/2/2012	1	860000
10/2/2012	2	2300000
10/2/2012	3	2200000
10/3/2012	1	1100000
10/3/2012	2	1700000
10/3/2012	3	1500000
10/4/2012	1	770000
10/4/2012	2	670000
10/4/2012	3	540000
10/5/2012	1	1300000
10/5/2012	2	660000
10/5/2012	3	660000
10/6/2012	1	1700000
10/6/2012	2	840000
10/6/2012	3	580000
10/7/2012	1	2600000
10/7/2012	2	620000
10/7/2012	3	370000
10/8/2012	1	1000000
10/8/2012	2	1200000
10/8/2012	3	1300000
10/9/2012	1	3.00E+08
10/9/2012	2	4600000
10/9/2012	3	6300000
10/10/2012	1	1.20E+09
10/10/2012	2	5.30E+07
10/10/2012	3	5.40E+07
10/11/2012	1	8.10E+08
10/11/2012	2	3.50E+07
10/11/2012	3	2.10E+07
10/12/2012	1	1.30E+09
10/12/2012	2	1.30E+08
10/12/2012	3	9.60E+07
10/13/2012	1	1.20E+08
10/13/2012	2	2.20E+08
10/13/2012	3	1.00E+08
10/14/2012	1	2.50E+08
10/14/2012	2	3.80E+08
10/14/2012	3	2.60E+08
10/15/2012	1	1.20E+08
10/15/2012	2	1.20E+08
10/15/2012	3	1.10E+08
10/16/2012	1	1.30E+08
10/16/2012	2	3.60E+07
10/16/2012	3	3.60E+07
10/17/2012	1	8.40E+08
10/17/2012	2	1.90E+08
10/17/2012	3	2.20E+08
10/18/2012	1	2.30E+09
10/18/2012	2	1.00E+09
10/18/2012	3	7.00E+08
10/19/2012	1	4.90E+08
10/19/2012	2	2.10E+08
10/19/2012	3	8.30E+07
10/20/2012	1	1.60E+08
10/20/2012	2	4.70E+07
10/20/2012	3	2.60E+07
10/21/2012	1	1.40E+08
10/21/2012	2	2.80E+07
10/21/2012	3	2.60E+07
10/22/2012	1	2.00E+08
10/22/2012	2	3.10E+07
10/22/2012	3	3.70E+07
10/23/2012	1	1.40E+08
10/23/2012	2	3.90E+07
10/23/2012	3	3.20E+07
10/24/2012	1	7.00E+07
10/24/2012	2	2.10E+07
10/24/2012	3	1.90E+07
10/25/2012	1	6.50E+07
10/25/2012	2	2.10E+07
10/25/2012	3	2.00E+07
10/26/2012	1	9.30E+07
10/26/2012	2	2.20E+07
10/26/2012	3	3.10E+07
10/27/2012	1	2.30E+07
10/27/2012	2	2.80E+07
10/27/2012	3	2.90E+07
10/28/2012	1	5.50E+07
10/28/2012	2	2.90E+07
10/28/2012	3	3.10E+07
10/29/2012	1	2.30E+07
10/29/2012	2	7600000
10/29/2012	3	7600000
10/30/2012	1	2.20E+07
10/30/2012	2	3800000
10/30/2012	3	3000000
10/31/2012	1	4.00E+07
10/31/2012	2	5400000
10/31/2012	3	6700000
11/1/2012	1	3200000
11/1/2012	2	6800000
11/1/2012	3	9200000
11/2/2012	1	1400000
11/2/2012	2	5200000
11/2/2012	3	7300000
11/3/2012	1	4000000
11/3/2012	2	6000000
11/3/2012	3	8200000
11/4/2012	1	4800000
11/4/2012	2	6200000
11/4/2012	3	1.20E+07
11/5/2012	1	3100000
11/5/2012	2	5100000
11/5/2012	3	1.20E+07
11/6/2012	1	1900000
11/6/2012	2	5100000
11/6/2012	3	1.40E+07
11/7/2012	1	1.50E+07
11/7/2012	2	1.30E+08
11/7/2012	3	3.00E+08
11/8/2012	1	7400000
11/8/2012	2	7.40E+07
11/8/2012	3	7.70E+07
[truncated: 1,800 more rows]
